# Supplementary material for: Emerging trends and focus on immune checkpoint inhibitors for non-small cell lung cancer treatment: visualization and bibliometric analysis
Source: Front Pharmacol. 2023 May 4;14:1140771. doi: 10.3389/fphar.2023.1140771 (PMC10192761; doi:10.3389/fphar.2023.1140771)
Supplement: Supplementary file 1 [file Table2.XLSX]

## Sheet: Sheet1
Table2.Top 10 productive organizations and the top 10 organizations with the most citations in the field of ICIs for NSCLC
Rank	Organization	Publication	Country	Rank	Organization	Citations	Country
1	UNIV TEXAS MD ANDERSON CANC CTR	572	USA	1	MEM SLOAN KETTERING CANC CTR	37968	USA
2	MEM SLOAN KETTERING CANC CTR	307	USA	2	DANA-FARBER CANCER INSTITUTE	28147	USA
3	SUN YAT SEN UNIV	293	China	3	YALE UNIV	25653	USA
4	TONGJI UNIV	269	China	4	JOHNS HOPKINS UNIV	21879	USA
5	SICHUAN UNIV	258	China	5	UNIV TEXAS MD ANDERSON CANC CTR	18266	USA
6	FUDAN UNIV	248	China	6	WEILL CORNELL MED COLL	17891	USA
7	JOHNS HOPKINS UNIV	224	USA	7	UNIV CALIF LOS ANGELES	17165	USA
8	CHINESE ACAD MED SCI AND PEKING UNION MED COLL	223	China	8	SUNGKYUNKWAN UNIV	16030	Korea
9	SHANGHAI JIAO TONG UNIV	212	China	9	COLUMBIA UNIV	14870	USA
10	HARVARD MED SCH	203	USA	10	UNIV SYDNEY	14002	Australia
