# Supplementary material for: Emerging trends and focus on immune checkpoint inhibitors for non-small cell lung cancer treatment: visualization and bibliometric analysis
Source: Front Pharmacol. 2023 May 4;14:1140771. doi: 10.3389/fphar.2023.1140771 (PMC10192761; doi:10.3389/fphar.2023.1140771)
Supplement: Supplementary file 2 [file Table3.XLSX]

## Sheet: Sheet1
Table3. The 10 most productive authors and the top 10 authors with most citations in the field of ICIs for NSCLC.
Rank	Author	Articles	Rank	Author	Total Citations
1	Caicun Zhou	68	1	Julie R Brahmer	13819
2	Martin Reck	57	2	Martin Reck	13669
3	Benjamin Besse	55	3	Gregory M Lubiniecki	10803
4	Roy S Herbst	52	4	Edward B Garon	10691
5	Yuichiro Ohe	46	5	Roy S Herbst	9462
6	Keunchil Park	45	6	Paul Baas	9090
7	Myung-Ju Ahn	42	7	Matthew D Hellmann	8669
8	Francesco Grossi	42	8	Naiyer A Rizvi	8492
9	Jinming Yu	41	9	Rina Hui	7234
10	Julie R Brahmer	40	10	Delvys Rodríguez-Abreu	7088

## Sheet: Sheet2
Rank	Co-Cited Author	TLS
1	Martin Reck	58433
2	Roy S Herbst	47073
3	Hossein Borghaei	38413
4	Naiyer A Rizvi	32981
5	Julie R Brahmer	26526
6	Edward B Garon	27752
7	Matthew D Hellmann	30328
8	Luis Paz-Ares	26542
9	Scott J Antonia	23673
10	Suzanne L Topalian	20930
