# Supplementary material for: Emerging trends and focus on immune checkpoint inhibitors for non-small cell lung cancer treatment: visualization and bibliometric analysis
Source: Front Pharmacol. 2023 May 4;14:1140771. doi: 10.3389/fphar.2023.1140771 (PMC10192761; doi:10.3389/fphar.2023.1140771)
Supplement: Supplementary file 3 [file Table6.XLSX]

## Sheet: Sheet1
Table6.The top 10 co-cited references in the field of ICIs for NSCLC
Rank	Paper Title	First Author	Year	Journal	Co-citation	DOI
1	Nivolumab versus Docetaxel in Advanced Nonsquamous Non–Small-Cell Lung Cancer	Hossein Borghaei	2015	NEW ENGL J MED	2554	10.1056/NEJMoa1507643
2	Pembrolizumab versus Chemotherapy for PD-L1–Positive Non–Small-Cell Lung Cancer	Martin Reck	2016	NEW ENGL J MED	2322	10.1056/NEJMoa1606774
3	Nivolumab versus Docetaxel in Advanced Squamous-Cell Non–Small-Cell Lung Cancer	Julie Brahmer	2015	NEW ENGL J MED	1896	10.1056/NEJMoa1504627
4	Pembrolizumab versus docetaxel for previously treated, PD-L1-positive, advanced non-small-cell lung cancer (KEYNOTE-010): a randomised controlled trial	Roy S Herbst	2016	LANCET	1637	10.1016/S0140-6736(15)01281-7
5	Atezolizumab versus docetaxel in patients with previously treated non-small-cell lung cancer (OAK): a phase 3, open-label, multicentre randomised controlled trial	Achim Rittmeyer	2017	LANCET	1511	10.1016/S0140-6736(16)32517-X
6	Pembrolizumab plus Chemotherapy in Metastatic Non–Small-Cell Lung Cancer	Leena Gandhi	2018	NEW ENGL J MED	1403	10.1056/NEJMoa1801005
7	Pembrolizumab for the Treatment of Non–Small-Cell Lung Cancer	Edward B. Garon	2015	NEW ENGL J MED	1275	10.1056/NEJMoa1501824
8	Mutational landscape determines sensitivity to PD-1 blockade in non–small cell lung cancer	Naiyer A. Rizvi	2015	SCIENCE	1034	10.1126/science.aaa1348
9	Pembrolizumab plus Chemotherapy for Squamous Non-Small-Cell Lung Cancer	Luis Paz-Ares	2018	NEW ENGL J MED	874	10.1056/NEJMoa1810865
10	Safety, Activity, and Immune Correlates of Anti–PD-1 Antibody in Cancer	Suzanne L. Topalian	2012	NEW ENGL J MED	874	10.1056/NEJMoa1200690
