# Supplementary material for: Emerging trends and focus on immune checkpoint inhibitors for non-small cell lung cancer treatment: visualization and bibliometric analysis
Source: Front Pharmacol. 2023 May 4;14:1140771. doi: 10.3389/fphar.2023.1140771 (PMC10192761; doi:10.3389/fphar.2023.1140771)
Supplement: Supplementary file 4 [file Table4.XLSX]

## Sheet: Sheet1
Table4.Top 10 productive journals and co-cited journals in the field of ICIs for NSCLC
Rank	Journals	Counts	IF (2021)	JCR (2021)	Co-cited journals	Total citations	IF (2021)	JCR (2021)
1	Frontiers in Oncology	336	5.74	Q2	New England Journal of Medicine	27740	176.07	Q1
2	Lung Cancer	327	6.08	Q1	Journal of Clinical Oncology	25094	50.72	Q1
3	Cancers	276	6.57	Q1	Journal of Thoracic Oncology	16166	20.12	Q1
4	Translational Lung Cancer Research	201	4.73	Q2	Clinical Cancer Research	13823	13.8	Q1
5	Journal of Thoracic Oncology	205	20.12	Q1	Annals of Oncology	11487	51.77	Q1
6	Clinical Lung Cancer	202	4.84	Q2	Lancet Oncology	10697	54.43	Q1
7	Journal for Immunotherapy of Cancer	202	12.47	Q1	Lancet	7829	202.73	Q1
8	Thoracic Cance	191	3.22	Q3	Lung Cancer	7827	6.08	Q1
9	Frontiers in Immunology	166	8.79	Q1	Cancer Research	7337	13.31	Q1
10	Clinical Cancer Research	135	13.8	Q1	Nature	6976	69.5	Q1
