# Supplementary material for: Emerging trends and focus on immune checkpoint inhibitors for non-small cell lung cancer treatment: visualization and bibliometric analysis
Source: Front Pharmacol. 2023 May 4;14:1140771. doi: 10.3389/fphar.2023.1140771 (PMC10192761; doi:10.3389/fphar.2023.1140771)
Supplement: Supplementary file 5 [file Table1.XLSX]

## Sheet: Sheet1
Table1.Top 10 countries/regions contributing to publications of ICIs for NSCLC
Country/region	Publication	Times Cited(total)	Times Cited(without self-citations)	Citations Per Publication	H-index
USA	2539	185084	168045	72.9	170
CHINA（mainland）	2341	41927	36035	17.91	87
JAPAN	1014	42718	39433	42.13	80
ITALY	839	48303	45220	57.57	77
FRANCE	637	50286	48134	78.94	86
GERMANY	506	56102	54521	110.87	76
SPAIN	446	59570	57475	133.57	80
ENGLAND	407	26695	26025	65.59	70
CANADA	331	33083	32226	99.95	65
SOUTH KOREA	331	27067	26384	81.77	58
