# Supplementary material for: Emerging trends and focus on immune checkpoint inhibitors for non-small cell lung cancer treatment: visualization and bibliometric analysis
Source: Front Pharmacol. 2023 May 4;14:1140771. doi: 10.3389/fphar.2023.1140771 (PMC10192761; doi:10.3389/fphar.2023.1140771)
Supplement: Supplementary file 6 [file Table5.XLSX]

## Sheet: Sheet1
Table5.Top 10 highly cited articles in the field of ICIs for NSCLC
Rank	Paper Title	First Author	Year	Journal	TC	TC per Year	DOI
1	Safety, Activity, and Immune Correlates of Anti–PD-1 Antibody in Cancer	Suzanne L. Topalian	2012	NEW ENGL J MED	8541	776.45	10.1056/NEJMoa1200690
2	Nivolumab versus Docetaxel in Advanced Nonsquamous Non–Small-Cell Lung Cancer	Hossein Borghaei	2015	NEW ENGL J MED	6110	763.75	10.1056/NEJMoa1507643
3	Pembrolizumab versus Chemotherapy for PD-L1–Positive Non–Small-Cell Lung Cancer	Martin Reck	2016	NEW ENGL J MED	5560	794.29	10.1056/NEJMoa1606774
4	Safety and Activity of Anti–PD-L1 Antibody in Patients with Advanced Cancer	Julie R. Brahmer	2012	NEW ENGL J MED	5420	492.73	10.1056/NEJMoa1200694
5	Mutational landscape determines sensitivity to PD-1 blockade in non–small cell lung cancer	Naiyer A. Rizvi	2015	SCIENCE	5118	639.75	10.1126/science.aaa1348
6	Nivolumab versus Docetaxel in Advanced Squamous-Cell Non–Small-Cell Lung Cancer	Julie Brahmer	2015	NEW ENGL J MED	4723	590.38	10.1056/NEJMoa1504627
7	Pembrolizumab for the Treatment of Non–Small-Cell Lung Cancer	Edward B. Garon	2015	NEW ENGL J MED	3993	499.13	10.1056/NEJMoa1501824
8	Pembrolizumab versus docetaxel for previously treated, PD-L1-positive, advanced non-small-cell lung cancer (KEYNOTE-010): a randomised controlled trial	Roy S Herbst	2016	LANCET	3330	475.71	10.1016/S0140-6736(15)01281-7
9	Pembrolizumab plus Chemotherapy in Metastatic Non–Small-Cell Lung Cancer	Leena Gandhi	2018	NEW ENGL J MED	3049	609.8	10.1056/NEJMoa1801005
10	Atezolizumab versus docetaxel in patients with previously treated non-small-cell lung cancer (OAK): a phase 3, open-label, multicentre randomised controlled trial	Achim Rittmeyer	2017	LANCET	2790	465	10.1016/S0140-6736(16)32517-X
TC:Total Citations
