# Supplementary material for: Emerging trends and focus on immune checkpoint inhibitors for non-small cell lung cancer treatment: visualization and bibliometric analysis
Source: Front Pharmacol. 2023 May 4;14:1140771. doi: 10.3389/fphar.2023.1140771 (PMC10192761; doi:10.3389/fphar.2023.1140771)
Supplement: Supplementary file 7 [file Table7.XLSX]

## Sheet: Sheet1
Table7.Top 20 co-occurrence keywords involved in the field of ICIs for NSCLC
Rank	Keywords	Occurrences	Rank	Keywords	Occurrences
1	nivolumab	1810	11	cell lung-cancer	744
2	docetaxel	1783	12	blockade	664
3	open-label	1647	13	safety	515
4	chemotherapy	1419	14	cancer	496
5	pembrolizumab	1241	15	pd-l1 expression	481
6	immunotherapy	1108	16	1st-line treatment	442
7	expression	963	17	ipilimumab	437
8	survival	825	18	atezolizumab	427
9	multicenter	755	19	efficacy	421
10	therapy	748	20	pd-1 blockade	389
